# Supplementary material for: Determinants of Changes in the Diet Quality of Japanese Adults during the Coronavirus Disease 2019 Pandemic
Source: Nutrients. 2022 Dec 27;15(1):131. doi: 10.3390/nu15010131 (PMC9823767; doi:10.3390/nu15010131)
Supplement: Supplementary file 1 [file nutrients-15-00131-s001.zip]

Archive with 1 entries (1 files):
- nutrients-2099173-supplementary.pdf
